# Supplementary material for: Cytosolic Peroxidases Protect the Lysosome of Bloodstream African Trypanosomes from Iron-Mediated Membrane Damage
Source: PLoS Pathog. 2014 Apr 10;10(4):e1004075. doi: 10.1371/journal.ppat.1004075 (PMC3983053; doi:10.1371/journal.ppat.1004075)
Supplement: Table S1 — Primers used for the PCR analysis of px I–II−/− procyclic cells. (XLSX) [file ppat.1004075.s006.xlsx]

## Sheet: Sheet1
Primer, name	Sequence (5' to 3')
P1, pac forward	CGCAGCAACAGATGGAAGG
P2, bla forward	AGCTGCTGGCCAAGCCTTTGTCTCAAG
P3, 3'UTR reverse	CGAGATGAACGCAGCATG
P4, px I forward	GCAGGATCCGGAGGAGGCGCCTAC
P5, px I - II reverse	AGACGCGCTCTGCGTGCT
P6, px II forward	ATGTCAGCTGCTTCGTCAATC
P7, px III forward	ATGCTGCGTTCATCTCGG
P8, 5'UTR reverse	TTCAACCTCAACTCCACTG
